# Supplementary material for: A Simplified Guide RNA Synthesis Protocol for SNAP- and Halo-Tag-Based RNA Editing Tools
Source: Molecules. 2025 Feb 26;30(5):1049. doi: 10.3390/molecules30051049 (PMC11901542; doi:10.3390/molecules30051049)
Supplement: Supplementary file 1 [file molecules-30-01049-s001.zip]

Archive with 1 entries (1 files):
- molecules-3404812-supplementary.pdf
